# Supplementary material for: Function and Regulation Domains of a Newly Isolated Putative β-Actin Promoter from Pacific White Shrimp
Source: PLoS One. 2015 Apr 2;10(4):e0122262. doi: 10.1371/journal.pone.0122262 (PMC4383542; doi:10.1371/journal.pone.0122262)
Supplement: S1 Dataset — Transfected cells in each well were lysed and the activities of firefly and Renilla luciferase were measured using dual-luciferase reporter assay, chemiluminescence was read three times. Each experimental test was carried out in triplicate. (XLSX) [file pone.0122262.s001.xlsx]

## Sheet: Sheet1
				Firely luciferase assay			RL luciferase assay
				read three times			read three times
			well	I	II	III	I	II	III
	Figure 2B	pGL-SabP-1642/-1115	1	655	642	678	9	11	9
			2	496	530	481	10		13
			3	741	751	771	5	8	16
		pGL-SbaP-1151/+1	1	1516	1507	1389	9	10	8
			2	1539	1464	1482	7	9	15
			3	1425	1372	1305	13	10	9
		pGL-SbaP	1	11464	11058	10801	9	10	6
			2	7964	7729	7623		9	8
			3	7767	7548	7476	12	8	10
		control	1	845	802	777	8	9
			2	921	936	921	13	12
			3	645	648	597	13	14	10
	Figure 3B	pGL-SbaPΔ-222/+1	1	119936	118905	117517	21	19	16
			2	125597	123513	121558	20	14	28
			3	143430	141702	139780	21		15
		pGL-SbaPΔ-425/+1	1	529	573	549	16	18	9
			2	526	583	560	18	20	19
			3	680	650	663	17	16	19
		pGL-SbaPΔ-810/+1	1	1046	1069	1021	29	18	13
			2	1078	1023	1006	25	19	14
			3	1125	1171	1147	24	13	22
		pGL-SbaPΔ-924/+1	1	2507	2328	2267	15	14	25
			2	2941	2803	2866	20	20	17
			3	2703	2746	2663	18	27	15
		pGL-SbaPΔ-1325/-924	1	13788	13907	13814	17	15	15
			2	16845	16498	16231	22	22	21
			3	19117	18686	18317	17	23	19
		pGL-SbaPΔ-1642/-1325	1	2275	2182	2197	16	14	15
			2	1945	1912	1908	17	12	14
			3	2326	2395	2314	21	26	17
		pGL-SbaP	1	9731	9575	9449	18	14	12
			2	9555	9471	9138	18	18	24
			3	12614	12455	12362	26	20	17
		control	1	240	219	238	19	16	19
			2	299	364	287	16	20	15
			3	331	307	329	18	23	23
	Figure 3C	pGL-SbaPΔ-222/+1Δ-1325/-924	1	16109	15929	15422	10	8	8
			2	12036	12007	11640	10	7	7
			3	11788	11756	11515	14	11	15
		pGL-SbaPΔ-222/+1Δ-924/-810	1	8191	8133	7826		9	11
			2	8599	8609	8508	11	9	10
			3	8559	8346	8556	6	14	17
		pGL-SbaPΔ-222/+1Δ-810/-425	1	777	776	782	6	5	11
			2	680	567	621	9	10	19
			3	535	554	525	10	12	4
		pGL-SbaPΔ-222/+1Δ-1642/-425	1	190	188	177	9	10	12
			2	244	249	259	11	21	8
			3	244	222	238	10	14	16
		pGL-SbaPΔ-222/+1	1	6521	6431	6452	11	10	10
			2	5516	5615	5366	7	7	15
			3	5483	5086	5022	9	9	12
		pGL-SbaP	1	838	906	923	15	20	16
			2	852	844	826	23	20	16
			3	890	889	938	25	45	43
		control	1	133	141	144	11	24	21
			2	172	138	160	11	24	21
			3	306	288	296	11	24	21
	Figure 3D	pGL-ie1	1	106630	104646	102529	12	16	10
			2	105278	103607	101715	10	10	19
			3	107448	104348	101581	11	13	9
		pGL-SbaPΔ-222/+1Δ-1325/-924	1	1215213	1194577	1163968	18	18	13
			2	1211526	1180257	1160230		14	18
			3	1341706	1318111	1293931	25	16	23
		pGL-SbaPΔ-222/+1Δ-1325/-810	1	872253	856478	839915	21	15	12
			2	912619	893254	878269	11	17	18
			3	1051141	1030808	1.01749e+06	12	16
		pGL-SbaPΔ-1325/+1	1	11059	10920	10579	13	11	10
			2	9653	9672	9258	8	10	13
			3	9061	8937	8710	8	13	11
		pGL-SbaP	1	56759	55416	54809	15	12	14
			2	39217	38691	38291		11	8
			3	54359	53020	51985	15	9	11
		control	1	1014	1015	1016	9	10	5
			2	1183	1143	1171	9	10	8
			3	1085	930	908	7	12
